# Supplementary material for: Synergistic formal ring contraction for the enantioselective synthesis of spiropyrazolones
Source: Chem Sci. 2018 Jun 28;9(30):6368–73. doi: 10.1039/c8sc00913a (PMC6115638; doi:10.1039/c8sc00913a)
Supplement: Supplementary file 2 [file SC-009-C8SC00913A-s002.cif]

# Electronic Supplementary Material (ESI) for Chemical Science.
# This journal is © The Royal Society of Chemistry 2018

####################################################################### 
# 
# This file contains crystal structure data downloaded from the 
# Cambridge Structural Database (CSD) hosted by the Cambridge 
# Crystallographic Data Centre (CCDC).
# 
# Full information about CCDC data access policies and citation 
# guidelines are available at http://www.ccdc.cam.ac.uk/access/V1 
# 
# Audit and citation data items may have been added by the CCDC. 
# Please retain this information to preserve the provenance of 
# this file and to allow appropriate attribution of the data. 
# 
#######################################################################

data_mo_mk_1667_1_vesely
_database_code_depnum_ccdc_archive 'CCDC 1575685'
_audit_update_record             
;
2017-09-20 deposited with the CCDC.
2018-06-28 downloaded from the CCDC.
;

_audit_creation_method           SHELXL-2017/1
_shelx_SHELXL_version_number     2017/1
_chemical_name_systematic        ?
_chemical_name_common            ?
_chemical_melting_point          ?
_chemical_formula_moiety         'C24 H23 I N2 O3'
_chemical_formula_sum            'C24 H23 I N2 O3'
_chemical_formula_weight         514.34
_chemical_compound_source        'synthesized by the authors'

loop_
_atom_type_symbol
_atom_type_description
_atom_type_scat_dispersion_real
_atom_type_scat_dispersion_imag
_atom_type_scat_source
C C 0.0033 0.0016 'International Tables Vol C Tables 4.2.6.8 and 6.1.1.4'
H H 0.0000 0.0000 'International Tables Vol C Tables 4.2.6.8 and 6.1.1.4'
I I -0.4742 1.8119 'International Tables Vol C Tables 4.2.6.8 and 6.1.1.4'
N N 0.0061 0.0033 'International Tables Vol C Tables 4.2.6.8 and 6.1.1.4'
O O 0.0106 0.0060 'International Tables Vol C Tables 4.2.6.8 and 6.1.1.4'

_space_group_crystal_system      orthorhombic
_space_group_IT_number           19
_space_group_name_H-M_alt        'P 21 21 21'
_space_group_name_Hall           'P 2ac 2ab'

_shelx_space_group_comment       
;
The symmetry employed for this shelxl refinement is uniquely defined
by the following loop, which should always be used as a source of
symmetry information in preference to the above space-group names.
They are only intended as comments.
;

loop_
_space_group_symop_operation_xyz
'x, y, z'
'-x+1/2, -y, z+1/2'
'-x, y+1/2, -z+1/2'
'x+1/2, -y+1/2, -z'

_cell_length_a                   6.8489(2)
_cell_length_b                   15.7645(5)
_cell_length_c                   19.4642(5)
_cell_angle_alpha                90
_cell_angle_beta                 90
_cell_angle_gamma                90
_cell_volume                     2101.54(11)
_cell_formula_units_Z            4
_cell_measurement_temperature    150(2)
_cell_measurement_reflns_used    9883
_cell_measurement_theta_min      2.4595
_cell_measurement_theta_max      27.4528

_exptl_crystal_description       bar
_exptl_crystal_colour            colourless
_exptl_crystal_density_meas      ?
_exptl_crystal_density_method    ?
_exptl_crystal_density_diffrn    1.626
_exptl_crystal_F_000             1032
_exptl_transmission_factor_min   ?
_exptl_transmission_factor_max   ?
_exptl_crystal_size_max          0.337
_exptl_crystal_size_mid          0.107
_exptl_crystal_size_min          0.099
_exptl_absorpt_coefficient_mu    1.553
_shelx_estimated_absorpt_T_min   0.623
_shelx_estimated_absorpt_T_max   0.861
_exptl_absorpt_correction_type   'Numerical Mu From Formula'
_exptl_absorpt_correction_T_min  0.66
_exptl_absorpt_correction_T_max  0.86
_exptl_absorpt_process_details   
;
SADABS-2016/2 - Bruker AXS area detector scaling and absorption correction
;
_exptl_absorpt_special_details   ?

_diffrn_ambient_temperature      150(2)
_diffrn_radiation_wavelength     0.71073
_diffrn_radiation_type           MoK\a
_diffrn_source                   'I\mS  micro-focus sealed tube'
_diffrn_radiation_monochromator  'Quazar Mo multilayer optic'
_diffrn_measurement_device_type  'Bruker D8 VENTURE Kappa Duo PHOTON 100 CMOS'
_diffrn_measurement_method       '\f and \w scans'
_diffrn_detector_area_resol_mean 10.4167
_diffrn_reflns_number            26683
_diffrn_reflns_av_unetI/netI     0.0254
_diffrn_reflns_av_R_equivalents  0.0364
_diffrn_reflns_limit_h_min       -8
_diffrn_reflns_limit_h_max       8
_diffrn_reflns_limit_k_min       -20
_diffrn_reflns_limit_k_max       19
_diffrn_reflns_limit_l_min       -25
_diffrn_reflns_limit_l_max       25
_diffrn_reflns_theta_min         2.459
_diffrn_reflns_theta_max         27.515
_diffrn_reflns_theta_full        25.242
_diffrn_measured_fraction_theta_max 0.997
_diffrn_measured_fraction_theta_full 0.998
_diffrn_reflns_Laue_measured_fraction_max 0.997
_diffrn_reflns_Laue_measured_fraction_full 0.998
_diffrn_reflns_point_group_measured_fraction_max 0.997
_diffrn_reflns_point_group_measured_fraction_full 0.999
_reflns_number_total             4816
_reflns_number_gt                4508
_reflns_threshold_expression     'I > 2\s(I)'
_reflns_Friedel_coverage         0.747
_reflns_Friedel_fraction_max     0.997
_reflns_Friedel_fraction_full    0.999

_reflns_special_details          
;
 Reflections were merged by SHELXL according to the crystal
 class for the calculation of statistics and refinement.
 
 _reflns_Friedel_fraction is defined as the number of unique
 Friedel pairs measured divided by the number that would be
 possible theoretically, ignoring centric projections and
 systematic absences.
;

_computing_data_collection       'Bruker Instrument Service vV6.2.6'
_computing_cell_refinement       'SAINT V8.38A (Bruker AXS Inc., 2017)'
_computing_data_reduction        'SAINT V8.38A (Bruker AXS Inc., 2017)'
_computing_structure_solution    'SHELXT 2014/5 (Sheldrick, 2014)'
_computing_structure_refinement  'SHELXL-2017/1 (Sheldrick, 2017)'
_computing_molecular_graphics    ?
_computing_publication_material  ?
_refine_special_details          ?
_refine_ls_structure_factor_coef Fsqd
_refine_ls_matrix_type           full
_refine_ls_weighting_scheme      calc
_refine_ls_weighting_details     
'w=1/[\s^2^(Fo^2^)+(0.0308P)^2^+1.3209P] where P=(Fo^2^+2Fc^2^)/3'
_atom_sites_solution_primary     ?
_atom_sites_solution_secondary   ?
_atom_sites_solution_hydrogens   geom
_refine_ls_hydrogen_treatment    constr
_refine_ls_extinction_method     none
_refine_ls_extinction_coef       .
_refine_ls_abs_structure_details 
;
 Flack x determined using 1827 quotients [(I+)-(I-)]/[(I+)+(I-)]
 (Parsons, Flack and Wagner, Acta Cryst. B69 (2013) 249-259).
;
_refine_ls_abs_structure_Flack   -0.008(7)
_chemical_absolute_configuration ad
_refine_ls_number_reflns         4816
_refine_ls_number_parameters     272
_refine_ls_number_restraints     0
_refine_ls_R_factor_all          0.0313
_refine_ls_R_factor_gt           0.0270
_refine_ls_wR_factor_ref         0.0617
_refine_ls_wR_factor_gt          0.0602
_refine_ls_goodness_of_fit_ref   1.035
_refine_ls_restrained_S_all      1.035
_refine_ls_shift/su_max          0.003
_refine_ls_shift/su_mean         0.000

loop_
_atom_site_label
_atom_site_type_symbol
_atom_site_fract_x
_atom_site_fract_y
_atom_site_fract_z
_atom_site_U_iso_or_equiv
_atom_site_adp_type
_atom_site_occupancy
_atom_site_site_symmetry_order
_atom_site_calc_flag
_atom_site_refinement_flags_posn
_atom_site_refinement_flags_adp
_atom_site_refinement_flags_occupancy
_atom_site_disorder_assembly
_atom_site_disorder_group
C1 C 0.8242(5) 0.6945(2) 0.69422(17) 0.0152(7) Uani 1 1 d . . . . .
C2 C 0.5574(5) 0.60308(19) 0.68216(15) 0.0135(6) Uani 1 1 d . . . . .
C3 C 0.6383(5) 0.6670(2) 0.73246(16) 0.0124(6) Uani 1 1 d . . . . .
C4 C 0.5018(5) 0.74421(18) 0.74762(14) 0.0127(6) Uani 1 1 d . . . . .
H4 H 0.364810 0.722829 0.751715 0.015 Uiso 1 1 calc R U . . .
C5 C 0.5695(5) 0.7756(2) 0.81985(16) 0.0162(7) Uani 1 1 d . . . . .
H5 H 0.620162 0.834944 0.816656 0.019 Uiso 1 1 calc R U . . .
C6 C 0.4130(6) 0.7701(3) 0.87435(17) 0.0224(8) Uani 1 1 d . . . . .
C7 C 0.6909(5) 0.7108(2) 0.92325(17) 0.0201(7) Uani 1 1 d . . . . .
H7 H 0.766788 0.756389 0.947020 0.024 Uiso 1 1 calc R U . . .
C8 C 0.7311(5) 0.7159(2) 0.84567(16) 0.0157(7) Uani 1 1 d . . . . .
H8 H 0.863519 0.739931 0.836295 0.019 Uiso 1 1 calc R U . . .
C9 C 0.6969(5) 0.6341(2) 0.80447(16) 0.0164(7) Uani 1 1 d . . . . .
H9A H 0.590925 0.599746 0.825041 0.020 Uiso 1 1 calc R U . . .
H9B H 0.817215 0.599438 0.802183 0.020 Uiso 1 1 calc R U . . .
C10 C 0.9649(5) 0.6487(2) 0.58022(15) 0.0141(6) Uani 1 1 d . . . . .
C11 C 1.1305(5) 0.7005(2) 0.58283(17) 0.0181(7) Uani 1 1 d . . . . .
H11 H 1.148822 0.738276 0.620319 0.022 Uiso 1 1 calc R U . . .
C12 C 1.2671(5) 0.6967(2) 0.53102(17) 0.0203(8) Uani 1 1 d . . . . .
H12 H 1.379794 0.731720 0.533434 0.024 Uiso 1 1 calc R U . . .
C13 C 1.2431(5) 0.6425(2) 0.47502(18) 0.0220(8) Uani 1 1 d . . . . .
H13 H 1.337625 0.640263 0.439332 0.026 Uiso 1 1 calc R U . . .
C14 C 1.0784(5) 0.5920(3) 0.47287(16) 0.0221(7) Uani 1 1 d . . . . .
H14 H 1.060851 0.554558 0.435124 0.027 Uiso 1 1 calc R U . . .
C15 C 0.9372(5) 0.5943(2) 0.52429(16) 0.0186(6) Uani 1 1 d . . . . .
H15 H 0.824206 0.559531 0.521461 0.022 Uiso 1 1 calc R U . . .
C16 C 0.3787(5) 0.5514(2) 0.68690(17) 0.0124(6) Uani 1 1 d . . . . .
C17 C 0.3203(5) 0.5057(2) 0.62862(17) 0.0165(7) Uani 1 1 d . . . . .
H17 H 0.393438 0.510495 0.587320 0.020 Uiso 1 1 calc R U . . .
C18 C 0.1577(5) 0.4540(2) 0.63048(19) 0.0191(7) Uani 1 1 d . . . . .
H18 H 0.118741 0.424398 0.590222 0.023 Uiso 1 1 calc R U . . .
C19 C 0.0509(5) 0.4447(2) 0.69052(19) 0.0212(7) Uani 1 1 d . . . . .
H19 H -0.059336 0.408113 0.691880 0.025 Uiso 1 1 calc R U . . .
C20 C 0.1068(5) 0.4894(2) 0.74838(19) 0.0209(7) Uani 1 1 d . . . . .
H20 H 0.034836 0.482960 0.789769 0.025 Uiso 1 1 calc R U . . .
C21 C 0.2667(5) 0.5435(2) 0.74686(18) 0.0185(7) Uani 1 1 d . . . . .
H21 H 0.300386 0.575253 0.786601 0.022 Uiso 1 1 calc R U . . .
C22 C 0.5061(5) 0.8131(2) 0.69245(15) 0.0171(6) Uani 1 1 d . . . . .
H22A H 0.636201 0.840416 0.692483 0.021 Uiso 1 1 calc R U . . .
H22B H 0.486658 0.786477 0.646878 0.021 Uiso 1 1 calc R U . . .
C23 C 0.3500(6) 0.8807(2) 0.7033(2) 0.0225(8) Uani 1 1 d . . . . .
H23A H 0.220764 0.854009 0.703425 0.034 Uiso 1 1 calc R U . . .
H23B H 0.356919 0.922478 0.666149 0.034 Uiso 1 1 calc R U . . .
H23C H 0.371988 0.909062 0.747475 0.034 Uiso 1 1 calc R U . . .
C24 C 0.7252(6) 0.6283(3) 0.95949(19) 0.0249(8) Uani 1 1 d . . . . .
H24A H 0.639874 0.584093 0.939382 0.030 Uiso 1 1 calc R U . . .
H24B H 0.690615 0.634417 1.008627 0.030 Uiso 1 1 calc R U . . .
I1 I 1.02467(4) 0.58951(2) 0.95081(2) 0.03641(9) Uani 1 1 d . . . . .
N1 N 0.8246(4) 0.64988(18) 0.63345(14) 0.0143(6) Uani 1 1 d . . . . .
N2 N 0.6644(4) 0.59547(19) 0.62783(13) 0.0150(5) Uani 1 1 d . . . . .
O1 O 0.9475(4) 0.74467(17) 0.71354(12) 0.0248(6) Uani 1 1 d . . . . .
O2 O 0.4828(4) 0.72853(17) 0.93072(11) 0.0257(5) Uani 1 1 d . . . . .
O3 O 0.2483(4) 0.7954(2) 0.87252(13) 0.0342(7) Uani 1 1 d . . . . .

loop_
_atom_site_aniso_label
_atom_site_aniso_U_11
_atom_site_aniso_U_22
_atom_site_aniso_U_33
_atom_site_aniso_U_23
_atom_site_aniso_U_13
_atom_site_aniso_U_12
C1 0.0129(16) 0.0184(17) 0.0144(15) -0.0021(13) -0.0004(12) 0.0005(13)
C2 0.0171(16) 0.0101(16) 0.0132(13) 0.0006(11) -0.0018(12) 0.0010(12)
C3 0.0121(16) 0.0142(16) 0.0110(13) -0.0027(12) 0.0000(12) -0.0006(12)
C4 0.0120(16) 0.0142(14) 0.0119(12) -0.0019(10) -0.0002(12) -0.0008(13)
C5 0.0184(18) 0.0152(17) 0.0149(14) -0.0024(12) -0.0021(13) 0.0001(13)
C6 0.0241(19) 0.028(2) 0.0155(16) -0.0051(14) -0.0013(14) 0.0057(15)
C7 0.0197(18) 0.026(2) 0.0148(15) -0.0028(13) 0.0001(13) -0.0028(15)
C8 0.0144(15) 0.0189(17) 0.0137(15) -0.0015(13) -0.0023(13) -0.0008(13)
C9 0.0159(17) 0.0192(17) 0.0140(15) -0.0005(13) -0.0028(13) 0.0025(13)
C10 0.0137(15) 0.0167(15) 0.0119(13) 0.0029(11) 0.0021(13) 0.0031(14)
C11 0.0171(17) 0.0218(19) 0.0153(16) 0.0004(13) -0.0005(13) -0.0019(14)
C12 0.0164(17) 0.0235(19) 0.0209(17) 0.0054(13) 0.0017(13) -0.0013(14)
C13 0.0212(18) 0.026(2) 0.0187(16) 0.0041(14) 0.0063(14) 0.0041(15)
C14 0.0265(18) 0.0228(17) 0.0170(14) -0.0008(14) 0.0034(12) 0.0004(16)
C15 0.0190(16) 0.0201(16) 0.0166(14) 0.0001(13) 0.0001(12) -0.0007(15)
C16 0.0104(15) 0.0106(15) 0.0163(16) -0.0002(12) -0.0002(12) 0.0019(12)
C17 0.0184(17) 0.0134(16) 0.0178(16) 0.0014(13) -0.0023(13) 0.0007(14)
C18 0.0169(17) 0.0161(17) 0.0243(18) -0.0033(14) -0.0052(14) -0.0023(14)
C19 0.0128(17) 0.0163(16) 0.0344(19) 0.0000(14) -0.0003(15) -0.0027(13)
C20 0.0156(17) 0.0209(19) 0.0262(18) -0.0004(15) 0.0075(14) 0.0002(14)
C21 0.0168(17) 0.0194(18) 0.0194(17) -0.0033(14) 0.0023(14) -0.0011(14)
C22 0.0172(17) 0.0169(15) 0.0173(14) 0.0015(11) 0.0016(13) -0.0017(14)
C23 0.0241(19) 0.0183(18) 0.0252(19) 0.0036(14) 0.0012(16) 0.0007(15)
C24 0.0271(19) 0.030(2) 0.0174(18) 0.0013(15) -0.0043(16) -0.0020(15)
I1 0.03780(15) 0.04732(16) 0.02409(12) 0.00329(12) -0.00801(11) 0.01753(13)
N1 0.0118(13) 0.0162(14) 0.0148(13) -0.0028(11) 0.0006(11) -0.0033(11)
N2 0.0130(12) 0.0166(14) 0.0152(12) -0.0017(12) 0.0001(10) -0.0014(12)
O1 0.0187(13) 0.0324(14) 0.0234(12) -0.0123(11) 0.0046(10) -0.0113(11)
O2 0.0209(13) 0.0419(15) 0.0142(10) -0.0005(10) 0.0009(10) 0.0059(12)
O3 0.0268(15) 0.055(2) 0.0206(13) -0.0040(13) 0.0027(11) 0.0187(14)

_geom_special_details            
;
 All esds (except the esd in the dihedral angle between two l.s. planes)
 are estimated using the full covariance matrix.  The cell esds are taken
 into account individually in the estimation of esds in distances, angles
 and torsion angles; correlations between esds in cell parameters are only
 used when they are defined by crystal symmetry.  An approximate (isotropic)
 treatment of cell esds is used for estimating esds involving l.s. planes.
;

loop_
_geom_bond_atom_site_label_1
_geom_bond_atom_site_label_2
_geom_bond_distance
_geom_bond_site_symmetry_2
_geom_bond_publ_flag
C1 O1 1.217(4) . ?
C1 N1 1.376(4) . ?
C1 C3 1.537(5) . ?
C2 N2 1.292(4) . ?
C2 C16 1.473(5) . ?
C2 C3 1.510(4) . ?
C3 C9 1.547(4) . ?
C3 C4 1.564(4) . ?
C4 C22 1.527(4) . ?
C4 C5 1.561(4) . ?
C4 H4 1.0000 . ?
C5 C6 1.511(5) . ?
C5 C8 1.537(5) . ?
C5 H5 1.0000 . ?
C6 O3 1.197(5) . ?
C6 O2 1.365(4) . ?
C7 O2 1.459(4) . ?
C7 C24 1.499(5) . ?
C7 C8 1.537(4) . ?
C7 H7 1.0000 . ?
C8 C9 1.536(5) . ?
C8 H8 1.0000 . ?
C9 H9A 0.9900 . ?
C9 H9B 0.9900 . ?
C10 C11 1.399(5) . ?
C10 C15 1.399(4) . ?
C10 N1 1.413(4) . ?
C11 C12 1.377(5) . ?
C11 H11 0.9500 . ?
C12 C13 1.395(5) . ?
C12 H12 0.9500 . ?
C13 C14 1.381(5) . ?
C13 H13 0.9500 . ?
C14 C15 1.392(5) . ?
C14 H14 0.9500 . ?
C15 H15 0.9500 . ?
C16 C17 1.401(5) . ?
C16 C21 1.402(5) . ?
C17 C18 1.381(5) . ?
C17 H17 0.9500 . ?
C18 C19 1.387(5) . ?
C18 H18 0.9500 . ?
C19 C20 1.383(5) . ?
C19 H19 0.9500 . ?
C20 C21 1.388(5) . ?
C20 H20 0.9500 . ?
C21 H21 0.9500 . ?
C22 C23 1.525(5) . ?
C22 H22A 0.9900 . ?
C22 H22B 0.9900 . ?
C23 H23A 0.9800 . ?
C23 H23B 0.9800 . ?
C23 H23C 0.9800 . ?
C24 I1 2.147(4) . ?
C24 H24A 0.9900 . ?
C24 H24B 0.9900 . ?
N1 N2 1.397(4) . ?

loop_
_geom_angle_atom_site_label_1
_geom_angle_atom_site_label_2
_geom_angle_atom_site_label_3
_geom_angle
_geom_angle_site_symmetry_1
_geom_angle_site_symmetry_3
_geom_angle_publ_flag
O1 C1 N1 126.6(3) . . ?
O1 C1 C3 127.5(3) . . ?
N1 C1 C3 105.9(3) . . ?
N2 C2 C16 118.1(3) . . ?
N2 C2 C3 112.6(3) . . ?
C16 C2 C3 129.3(3) . . ?
C2 C3 C1 100.3(2) . . ?
C2 C3 C9 117.3(3) . . ?
C1 C3 C9 108.6(3) . . ?
C2 C3 C4 115.0(3) . . ?
C1 C3 C4 111.5(3) . . ?
C9 C3 C4 104.2(2) . . ?
C22 C4 C5 113.7(3) . . ?
C22 C4 C3 114.2(2) . . ?
C5 C4 C3 103.8(2) . . ?
C22 C4 H4 108.3 . . ?
C5 C4 H4 108.3 . . ?
C3 C4 H4 108.3 . . ?
C6 C5 C8 104.3(3) . . ?
C6 C5 C4 113.8(3) . . ?
C8 C5 C4 108.3(3) . . ?
C6 C5 H5 110.1 . . ?
C8 C5 H5 110.1 . . ?
C4 C5 H5 110.1 . . ?
O3 C6 O2 121.0(3) . . ?
O3 C6 C5 129.0(3) . . ?
O2 C6 C5 110.1(3) . . ?
O2 C7 C24 105.8(3) . . ?
O2 C7 C8 105.2(3) . . ?
C24 C7 C8 118.6(3) . . ?
O2 C7 H7 108.9 . . ?
C24 C7 H7 108.9 . . ?
C8 C7 H7 108.9 . . ?
C9 C8 C7 116.2(3) . . ?
C9 C8 C5 103.5(3) . . ?
C7 C8 C5 102.9(3) . . ?
C9 C8 H8 111.2 . . ?
C7 C8 H8 111.2 . . ?
C5 C8 H8 111.2 . . ?
C8 C9 C3 103.4(3) . . ?
C8 C9 H9A 111.1 . . ?
C3 C9 H9A 111.1 . . ?
C8 C9 H9B 111.1 . . ?
C3 C9 H9B 111.1 . . ?
H9A C9 H9B 109.0 . . ?
C11 C10 C15 119.7(3) . . ?
C11 C10 N1 121.2(3) . . ?
C15 C10 N1 119.1(3) . . ?
C12 C11 C10 119.9(3) . . ?
C12 C11 H11 120.0 . . ?
C10 C11 H11 120.0 . . ?
C11 C12 C13 121.3(3) . . ?
C11 C12 H12 119.4 . . ?
C13 C12 H12 119.4 . . ?
C14 C13 C12 118.2(3) . . ?
C14 C13 H13 120.9 . . ?
C12 C13 H13 120.9 . . ?
C13 C14 C15 122.0(3) . . ?
C13 C14 H14 119.0 . . ?
C15 C14 H14 119.0 . . ?
C14 C15 C10 118.8(3) . . ?
C14 C15 H15 120.6 . . ?
C10 C15 H15 120.6 . . ?
C17 C16 C21 118.2(3) . . ?
C17 C16 C2 118.1(3) . . ?
C21 C16 C2 123.7(3) . . ?
C18 C17 C16 120.8(3) . . ?
C18 C17 H17 119.6 . . ?
C16 C17 H17 119.6 . . ?
C17 C18 C19 120.7(3) . . ?
C17 C18 H18 119.7 . . ?
C19 C18 H18 119.7 . . ?
C20 C19 C18 119.1(3) . . ?
C20 C19 H19 120.5 . . ?
C18 C19 H19 120.5 . . ?
C19 C20 C21 121.0(3) . . ?
C19 C20 H20 119.5 . . ?
C21 C20 H20 119.5 . . ?
C20 C21 C16 120.2(3) . . ?
C20 C21 H21 119.9 . . ?
C16 C21 H21 119.9 . . ?
C23 C22 C4 112.7(3) . . ?
C23 C22 H22A 109.1 . . ?
C4 C22 H22A 109.1 . . ?
C23 C22 H22B 109.1 . . ?
C4 C22 H22B 109.1 . . ?
H22A C22 H22B 107.8 . . ?
C22 C23 H23A 109.5 . . ?
C22 C23 H23B 109.5 . . ?
H23A C23 H23B 109.5 . . ?
C22 C23 H23C 109.5 . . ?
H23A C23 H23C 109.5 . . ?
H23B C23 H23C 109.5 . . ?
C7 C24 I1 111.1(3) . . ?
C7 C24 H24A 109.4 . . ?
I1 C24 H24A 109.4 . . ?
C7 C24 H24B 109.4 . . ?
I1 C24 H24B 109.4 . . ?
H24A C24 H24B 108.0 . . ?
C1 N1 N2 112.3(3) . . ?
C1 N1 C10 129.7(3) . . ?
N2 N1 C10 117.9(3) . . ?
C2 N2 N1 108.9(3) . . ?
C6 O2 C7 110.7(3) . . ?

_refine_diff_density_max         1.128
_refine_diff_density_min         -0.824
_refine_diff_density_rms         0.069

_shelx_res_file                  
;
TITL mo_mk_1667_1_vesely_0m_a.res in P2(1)2(1)2(1)
    mo_mk_1667_1_vesely.res
    created by SHELXL-2017/1 at 22:40:53 on 18-Sep-2017
REM Old TITL mo_mk_1667_1_vesely_0m in P2(1)2(1)2(1)
REM SHELXT solution in P2(1)2(1)2(1)
REM R1 0.125,  Rweak 0.040,  Alpha 0.005,  Orientation as input
REM Flack x =  0.011 ( 0.007 ) from Parsons' quotients
REM Formula found by SHELXT:  C23 I N3 O3
CELL  0.71073   6.8489  15.7645  19.4642   90.000   90.000   90.000
ZERR    4.000   0.0002   0.0005   0.0005    0.000    0.000    0.000
LATT -1
SYMM 1/2-X, -Y, 1/2+Z
SYMM -X, 1/2+Y, 1/2-Z
SYMM 1/2+X, 1/2-Y, -Z
SFAC  C   H   I   N   O
UNIT   96   92   4   8  12
TEMP -123.160
SIZE 0.099 0.107 0.337
L.S. 10
BOND $H
LIST 4
ACTA
FMAP 2
PLAN -20
WGHT    0.030800    1.320900
FVAR       0.47467
C1    1    0.824151    0.694491    0.694218    11.00000    0.01287    0.01840 =
         0.01439   -0.00214   -0.00043    0.00054
C2    1    0.557351    0.603075    0.682158    11.00000    0.01709    0.01014 =
         0.01316    0.00062   -0.00182    0.00103
C3    1    0.638345    0.666950    0.732459    11.00000    0.01207    0.01419 =
         0.01099   -0.00272    0.00001   -0.00057
C4    1    0.501785    0.744206    0.747618    11.00000    0.01199    0.01423 =
         0.01185   -0.00186   -0.00019   -0.00081
AFIX  13
H4    2    0.364810    0.722829    0.751715    11.00000   -1.20000
AFIX   0
C5    1    0.569504    0.775582    0.819852    11.00000    0.01842    0.01519 =
         0.01487   -0.00242   -0.00208    0.00006
AFIX  13
H5    2    0.620162    0.834944    0.816656    11.00000   -1.20000
AFIX   0
C6    1    0.412967    0.770088    0.874347    11.00000    0.02412    0.02765 =
         0.01554   -0.00511   -0.00128    0.00572
C7    1    0.690884    0.710835    0.923252    11.00000    0.01970    0.02575 =
         0.01477   -0.00281    0.00013   -0.00284
AFIX  13
H7    2    0.766788    0.756389    0.947020    11.00000   -1.20000
AFIX   0
C8    1    0.731063    0.715881    0.845668    11.00000    0.01444    0.01888 =
         0.01375   -0.00153   -0.00226   -0.00081
AFIX  13
H8    2    0.863519    0.739931    0.836295    11.00000   -1.20000
AFIX   0
C9    1    0.696859    0.634104    0.804469    11.00000    0.01592    0.01919 =
         0.01403   -0.00049   -0.00284    0.00246
AFIX  23
H9A   2    0.590925    0.599746    0.825041    11.00000   -1.20000
H9B   2    0.817215    0.599438    0.802183    11.00000   -1.20000
AFIX   0
C10   1    0.964863    0.648738    0.580221    11.00000    0.01366    0.01668 =
         0.01185    0.00286    0.00211    0.00314
C11   1    1.130541    0.700518    0.582827    11.00000    0.01706    0.02185 =
         0.01529    0.00038   -0.00051   -0.00190
AFIX  43
H11   2    1.148822    0.738276    0.620319    11.00000   -1.20000
AFIX   0
C12   1    1.267091    0.696718    0.531015    11.00000    0.01642    0.02353 =
         0.02086    0.00539    0.00169   -0.00129
AFIX  43
H12   2    1.379794    0.731720    0.533434    11.00000   -1.20000
AFIX   0
C13   1    1.243143    0.642451    0.475022    11.00000    0.02122    0.02622 =
         0.01871    0.00409    0.00633    0.00414
AFIX  43
H13   2    1.337625    0.640263    0.439332    11.00000   -1.20000
AFIX   0
C14   1    1.078382    0.591994    0.472870    11.00000    0.02650    0.02284 =
         0.01704   -0.00082    0.00341    0.00042
AFIX  43
H14   2    1.060851    0.554558    0.435124    11.00000   -1.20000
AFIX   0
C15   1    0.937227    0.594292    0.524291    11.00000    0.01896    0.02009 =
         0.01661    0.00011    0.00007   -0.00069
AFIX  43
H15   2    0.824206    0.559531    0.521461    11.00000   -1.20000
AFIX   0
C16   1    0.378729    0.551356    0.686899    11.00000    0.01044    0.01064 =
         0.01628   -0.00020   -0.00017    0.00187
C17   1    0.320314    0.505740    0.628615    11.00000    0.01839    0.01337 =
         0.01776    0.00143   -0.00231    0.00068
AFIX  43
H17   2    0.393438    0.510495    0.587320    11.00000   -1.20000
AFIX   0
C18   1    0.157740    0.453958    0.630479    11.00000    0.01689    0.01614 =
         0.02435   -0.00328   -0.00523   -0.00231
AFIX  43
H18   2    0.118741    0.424398    0.590222    11.00000   -1.20000
AFIX   0
C19   1    0.050852    0.444678    0.690521    11.00000    0.01284    0.01634 =
         0.03435   -0.00004   -0.00031   -0.00266
AFIX  43
H19   2   -0.059336    0.408113    0.691880    11.00000   -1.20000
AFIX   0
C20   1    0.106833    0.489365    0.748375    11.00000    0.01561    0.02092 =
         0.02618   -0.00038    0.00747    0.00022
AFIX  43
H20   2    0.034836    0.482960    0.789769    11.00000   -1.20000
AFIX   0
C21   1    0.266731    0.543465    0.746863    11.00000    0.01683    0.01939 =
         0.01937   -0.00332    0.00227   -0.00114
AFIX  43
H21   2    0.300386    0.575253    0.786601    11.00000   -1.20000
AFIX   0
C22   1    0.506085    0.813063    0.692448    11.00000    0.01719    0.01694 =
         0.01728    0.00150    0.00160   -0.00168
AFIX  23
H22A  2    0.636201    0.840416    0.692483    11.00000   -1.20000
H22B  2    0.486658    0.786477    0.646878    11.00000   -1.20000
AFIX   0
C23   1    0.350000    0.880693    0.703348    11.00000    0.02409    0.01833 =
         0.02522    0.00364    0.00117    0.00069
AFIX 137
H23A  2    0.220764    0.854009    0.703425    11.00000   -1.50000
H23B  2    0.356919    0.922478    0.666149    11.00000   -1.50000
H23C  2    0.371988    0.909062    0.747475    11.00000   -1.50000
AFIX   0
C24   1    0.725198    0.628288    0.959491    11.00000    0.02713    0.03016 =
         0.01741    0.00131   -0.00434   -0.00204
AFIX  23
H24A  2    0.639874    0.584093    0.939382    11.00000   -1.20000
H24B  2    0.690615    0.634417    1.008627    11.00000   -1.20000
AFIX   0
I1    3    1.024673    0.589511    0.950807    11.00000    0.03780    0.04732 =
         0.02409    0.00329   -0.00801    0.01753
N1    4    0.824605    0.649884    0.633452    11.00000    0.01182    0.01623 =
         0.01485   -0.00278    0.00064   -0.00335
N2    4    0.664414    0.595473    0.627827    11.00000    0.01303    0.01663 =
         0.01523   -0.00168    0.00007   -0.00144
O1    5    0.947504    0.744667    0.713542    11.00000    0.01873    0.03236 =
         0.02343   -0.01226    0.00457   -0.01134
O2    5    0.482825    0.728531    0.930716    11.00000    0.02088    0.04187 =
         0.01421   -0.00051    0.00089    0.00588
O3    5    0.248273    0.795431    0.872521    11.00000    0.02678    0.05526 =
         0.02062   -0.00398    0.00268    0.01870
HKLF 4


REM  mo_mk_1667_1_vesely_0m_a.res in P2(1)2(1)2(1)
REM R1 =  0.0270 for    4508 Fo > 4sig(Fo)  and  0.0313 for all    4816 data
REM    272 parameters refined using      0 restraints

END

WGHT      0.0308      1.3210

REM Highest difference peak  1.128,  deepest hole -0.824,  1-sigma level  0.069
Q1    1   1.4332  0.6223  0.4186  11.00000  0.05    1.13
Q2    1   1.0670  0.6385  0.9455  11.00000  0.05    0.71
Q3    1   1.5917  0.6215  0.4187  11.00000  0.05    0.40
Q4    1   0.0602  0.8051  0.9183  11.00000  0.05    0.31
Q5    1   0.4461  0.6056  0.6852  11.00000  0.05    0.28
Q6    1   0.4822  0.5625  0.6853  11.00000  0.05    0.28
Q7    1   1.4300  0.6266  0.4807  11.00000  0.05    0.28
Q8    1   1.1372  0.6397  0.4639  11.00000  0.05    0.26
Q9    1   1.4286  0.5546  0.4190  11.00000  0.05    0.26
Q10   1   0.5606  0.8566  0.8573  11.00000  0.05    0.24
Q11   1   0.6604  0.7424  0.8332  11.00000  0.05    0.24
Q12   1   0.4768  0.6968  1.0028  11.00000  0.05    0.22
Q13   1   0.3529  0.5261  0.6638  11.00000  0.05    0.22
Q14   1   0.7072  0.6741  0.8313  11.00000  0.05    0.22
Q15   1   0.7061  0.6763  0.9492  11.00000  0.05    0.21
Q16   1   0.5677  0.7089  0.7421  11.00000  0.05    0.21
Q17   1   0.3749  0.5402  0.5786  11.00000  0.05    0.20
Q18   1   0.0311  0.5184  0.8203  11.00000  0.05    0.20
Q19   1   0.3903  0.9009  0.7846  11.00000  0.05    0.20
Q20   1   0.4980  0.7777  0.7210  11.00000  0.05    0.20
;
_shelx_res_checksum              24563
